# Supplementary material for: MUCIN 1 confers inflammatory memory of tyrosine kinase inhibitor resistance in non-small cell lung cancer
Source: Signal Transduct Target Ther. 2025 Nov 28;10:389. doi: 10.1038/s41392-025-02482-7 (PMC12660833; doi:10.1038/s41392-025-02482-7)
Supplement: Supplementary file 2 — Vivo source data [file 41392_2025_2482_MOESM2_ESM.xlsx]

## Sheet: Fig 4G
			day 0				day 4				day 7				day 10				day 14				day 17				day 21				day 24				day 28													day 31
Notes	Length (mm)	Width (mm)	Volume (mm3)		Length (mm)	Width (mm)	Volume (mm3)		Length (mm)	Width (mm)	Volume (mm3)		Length (mm)	Width (mm)	Volume (mm3)		Length (mm)	Width (mm)	Volume (mm3)		Length (mm)	Width (mm)	Volume (mm3)		Length (mm)	Width (mm)	Volume (mm3)		Length (mm)	Width (mm)	Volume (mm3)		Length (mm)	Width (mm)	Volume (mm3)
C1	6	6	108		8.9	5.9	154.905		11.5	8.1	377.257		15.7	12	1130.4		18.3	14.2	1845.01
C2	6.53	6.3	129.588		8.1	7.43	223.58		10.01	9.83	483.628		14.84	12.8	1215.69		16.1	14.1	1600.42
C3	6.66	6.35	134.274		7.12	7.1	179.46		9.7	8.24	329.303		11.44	11.02	694.639		15.08	14.72	1633.76
C4	7.99	5.9	139.066		9.43	5.6	147.862		10.8	6.93	259.334		12.34	9.3	533.643		14.5	10.1	739.572
C5	6.5	6.5	137.312		8.9	7	218.05		11	10	550		14	12.1	1024.87		16.1	15.5	1934.01
OGO1	8.08	5.56	124.891		8.2	6.11	153.062		8.83	6.22	170.809		8.1	6.83	188.928		8.23	6.93	197.622		8.48	6.98	206.574		8.58	6.8	198.37		8.6	6.49	181.116		8.88	6.2	170.674
OGO2	6.88	6.35	138.709		7.5	7.3	199.838		7.9	7.49	221.595		8.4	7.82	256.84		9.21	8.39	324.156		11.29	8.9	447.14		11.77	8.98	474.569		11.36	9.1	470.361		13.31	10.32	708.773
OGO3	7	6	126		5.5	5.5	83.1875		6.5	6.5	137.312		6.6	5.7	107.217		6.8	5.6	106.624		5.8	4.8	66.816		6.1	4.8	70.272		7.1	5.2	95.992		9.3	7.5	261.562
OGO4	6	5.9	104.43		6.2	5.9	107.911		4.8	4.5	48.6		5.1	5	63.75		5.4	5.3	75.843		5.8	5.8	97.556		7.6	5.9	132.278		8.4	6.5	177.45		11.1	7.8	337.662
OGO5	7	5.5	105.875		9.2	4.8	105.984		8.3	4.6	87.814		7.2	5.9	125.316		7.4	6.1	137.677		8.6	5.8	144.652		10.1	7	247.45		10.3	7.2	266.976		13.1	7.7	388.35
OSI2	6.1	5.9	106.171		7	7	171.5		8.2	8.2	275.684		9.5	9.5	428.688		12.1	11.5	800.113		16.5	14.9	1831.58
OSI2	6.66	6.33	133.429		8.43	7.1	212.478		9.42	8.44	335.51		11.1	9.43	493.533		13.4	11.1	825.507		15.97	12.9	1328.78
OSI3	6.77	6.55	145.225		7.33	6.78	168.474		7.85	7.39	214.352		9.42	8.9	373.079		11.13	10.1	567.686		13.7	12.23	1024.57
OSI4	8.06	5.85	137.917		9.33	7	228.585		10.63	7.6	306.994		11.01	8.24	373.776		13.2	9.53	599.418		15.8	10.5	870.975
OSI4	6	5.8	100.92		8	6.2	153.76		9.6	6.5	202.8		14	7.2	362.88		16.5	10.1	841.582		18.1	13.1	1553.07

## Sheet: Fig 6H 
week				0					0.5					1					1.5					2					2.5					3					3.5					4					4.5
		Length (mm)	Width (mm)	Volume (mm3)			Length (mm)	Width (mm)	Volume (mm3)		Notes	Length (mm)	Width (mm)	Volume (mm3)		Notes	Length (mm)	Width (mm)	Volume (mm3)		Notes	Length (mm)	Width (mm)	Volume (mm3)		Notes	Length (mm)	Width (mm)	Volume (mm3)		Notes	Length (mm)	Width (mm)	Volume (mm3)		Notes	Length (mm)	Width (mm)	Volume (mm3)		Notes	Length (mm)	Width (mm)	Volume (mm3)		Notes	Length (mm)	Width (mm)	Volume (mm3)
O+S+GO	1	6.4	4.7	70.688			7.7	5.5	116.463			6.8	6	122.4			3.9	3.9	29.6595			4.8	4.8	55.296			6	5.5	90.75			7	5.1	91.035			6.1	6	109.8			6.2	6.1	115.351			6.4	6.4	131.072
	2	5.3	4.4	51.304			8.5	6.6	185.13			3	3	13.5			4.6	4.5	46.575			5	5	62.5			5	5	62.5			5.5	5.1	71.5275			5.6	5.2	75.712			5.1	3	22.95			5	4.8	57.6
	3	7.4	4.8	85.248			5.3	5.3	74.4385			5.1	4.2	44.982			3	3	13.5			2	2	4			2	2	4			3	3	13.5			2	2	4			2	2	4			3	3	13.5
	4	8.08	6.43	167.033			9.02	6.83	210.387			9.85	7.12	249.67			10.32	6.83	240.708			10.42	6.93	250.21			10.23	6.87	241.412			10.8	7.12	273.75			11.42	8.11	375.559			10.98	7.84	337.446			11.12	8.32	384.877
	5	5.35	5	66.875			5.74	5.23	78.5028			6.02	5.52	91.7159			7.9	6.42	162.805			9.21	7.32	246.747			10.1	7.98	321.586			11.77	8.98	474.569			12.32	9.01	500.069			13.11	9.34	571.829			14	10.32	745.517
C	1	5.5	5.5	83.1875			9.2	8.1	301.806			10.1	9.8	485.002			12.9	10	645			15.2	14	1489.6			17.5	16.1	2268.09
	2	6.9	4.4	66.792			8.1	7.1	204.16			12.8	10.1	652.864			13.1	11.6	881.368			14.2	12.9	1181.51			15.7	14.1	1560.66
	3	6	4.5	60.75			7.3	6.6	158.994			13.7	12.3	1036.34			15.7	13.1	1347.14			18.5	16	2368						Euthanasia due to tumor growth
	4	6.49	5.3	91.152			7.3	7	178.85			8.43	7.59	242.818			11.22	8.64	418.784			14.22	11.12	879.183			17.32	14.2	1746.2
	5	6.23	5.9	108.433			7.2	6.2	138.384			8.48	7.9	264.618			10.32	9.03	420.751			12.42	10.4	671.674			15.3	12.31	1159.25
O+S+GO	1	6.3	5.3	88.4835			7.1	5	88.75			8.3	5.1	107.941			9.1	6	163.8			10.2	6.1	189.771			11.8	5.5	178.475			12.1	6	217.8			11.6	6.3	230.202			11.2	7.5	315			12.7	7.5	357.188
	2	6	5.9	104.43			9.3	5	116.25			9.1	4.6	96.278			9.2	4.6	97.336			7	5.1	91.035			7.1	5	88.75			8.8	5.1	114.444			8.6	5.2	116.272			9	6	162			12.1	5.5	183.012
	3	5.6	5.3	78.652			7.6	5.6	119.168			4.5	4.5	45.5625			6.1	6	109.8			5.3	5.1	68.9265			5.2	5	65			7	6	126			7.1	6	127.8			7.1	6.1	132.095			7.1	6.9	169.016
	4	7.12	6.89	169.001			7.89	7.13	200.552			8.12	7.87	251.464			10.34	8.34	359.602			11.42	9.01	463.538			12.12	9.53	550.375			11.29	8.32	390.76			12.32	9.53	559.457			13.42	10.22	700.849			14.85	8.32	513.976
	5	6.98	5.07	89.7101			7.23	6.02	131.009			7.89	7.21	205.077			9.42	8.73	358.963			10.2	9.21	432.603			11.23	10.2	584.185			12.23	11.3	780.824			14.43	11.9	1021.72			15.2	12.22	1134.9			15.78	12.9	1312.97

## Sheet: Fig 7C
			day 0					day 3					day 6					day 9					day 13					day 17					day 21					day 24					day 27
		L	W	Weight	Volume		L	W	Weight	Volume		L	W	Weight	Volume		L	W	Weight	Volume		L	W	Weight	Volume		L	W	Weight	Volume		L	W	Weight	Volume		L	W	Weight	Volume		L	W	Weight	Volume
	1	17.02	9.37	23	747.152		17.37	9.44	23.4	773.952		17.39	9.25	23.3	743.966		18.67	9.34	22.9	814.344		16.34	8.86	22.9	641.342		15.97	8.18	22.9	534.296		11.8	5.88	22.6	203.989		6.4	3.22	23.3	33.1789		0	0	23.5	0
	2	8.17	6.57	21.2	176.329		9.26	6.42	22	190.832		10.65	7.78	22.4	322.314		11.58	8.02	22.4	372.415		13.78	8.66	22.6	516.72		14.97	11.23	22.3	943.955		14.43	8.28	22.4	494.649		17.17	11.13	22.9	1063.48		18.64	12	23	1342.08
	3	10.87	7.55	22.2	309.809		10.32	7.78	22.2	312.327		8.65	5.85	22.6	148.012		8.61	5	21.9	107.625		8	4.5	21	81		7.8	4.7	21.4	86.151		8	5.31	21.9	112.784		6.9	4.8	22	79.488		6.4	5.11	22.2	83.5587
MGH170 ADC	4	9.06	5.85	24.3	155.028		9.31	6.91	24.3	222.267		7.16	5.11	24.3	93.4813		6.38	4.7	24.6	70.4671		4.17	3.9	25.2	31.7128		3.35	2.51	25.5	10.5527		0	0	25.2	0		0	0	25.5	0		0	0	24.9	0
	5	8.2	6.3	22.3	162.729		7.67	5.3	22.5	107.725		7.88	5.2	22.4	106.538		6.89	4.63	22.5	73.8501		7.16	5.5	23.1	108.295		8.51	7.17	23	218.745		10.74	9.17	23.4	451.557		10.7	7.86	23.2	330.521		10.91	7.59	23	314.252
	6	11	6.94	23.2	264.9		11.84	7.3	23.4	315.477		12.64	8.55	23.5	462.008		14.36	9.98	23.1	715.131		14.79	10.91	23	880.213		13.07	9.93	22.7	644.383		11.07	9.01	22.8	449.332		9.07	8.23	22.9	307.169		7.07	7.83	22.9	216.727
Average				22.7	302.658				22.9667	320.43				23.0833	312.72				22.9	358.972				22.9667	376.547				22.9667	406.347				23.05	285.385				23.3	302.307				23.25	326.103
	1	14.53	8	24.5	464.96		14.5	9.2	24.6	613.64		16.6	10.01	24.5	831.661		19.8	10.84	24	1163.31
	2	15.66	9.35	25.6	684.518		16.43	8.87	26.1	646.331		16.24	10.73	25.5	934.879		17.24	11.33	24.3	1106.54		18.59	13.23	224.3	1626.93
Control	3	13.23	7.99	22.3	422.302		13.91	9.43	22.3	618.473		16.04	10.87	22.5	947.618		19.1	11.34	22.1	1228.09
	4	9.2	6.2	20.3	176.824		9.43	6.5	20.5	199.209		12.19	8.58	21.1	448.692		12.12	9.27	21.4	520.753		13.55	10.65	21.4	768.437		15.79	12.6	22.2	1253.41		17.21	13.7	21.4	1615.07
	5	6.82	5.62	21.3	107.703		9.09	7.22	22	236.924		9.15	6.33	22.4	183.315		11.97	8.02	22.5	384.958		12.94	8.95	22.4	518.263		14.07	11.29	21	896.71
	6	8.55	6.71	24.3	192.478		8.51	5.9	24.4	148.117		11.3	9.17	24.2	475.102		12.62	10.93	24.5	753.824		13.57	12.01	24.1	978.669		15.55	14.05	23.1	1534.8		17.9	14.9	23.4	1986.99
Average				23.05	341.464				23.3167	410.449				23.3667	636.878				23.1333	859.578				73.05	973.075				22.1	1228.31				22.4	1801.03
